# Supplementary material for: Abl family tyrosine kinases govern IgG extravasation in the skin in a murine pemphigus model
Source: Nat Commun. 2019 Sep 30;10:4432. doi: 10.1038/s41467-019-12232-3 (PMC6769004; doi:10.1038/s41467-019-12232-3)
Supplement: Supplementary file 4 — Source data [file 41467_2019_12232_MOESM4_ESM.xlsx]

## Sheet: Figure 1B,G
Figure 1B		IgG1-MFI of the ear epidermis
		PBS i.v.	control-IgG i.v.	AK18 i.v.
		113	92	519
		100	96	403
		113	85	376
			94	376
Figure 1G		% of macrophages positive for fluorescein
		PBS i.v.	A647-IgG i.v.
		0.237	64
		0.191	49.7
		0.0616	62
		0.165	60.1
			65.4
			59.9

## Sheet: Figure 2C,E-H
Figure 2C	% of BECs positive for IgG1
	isotype-stain	PBS i.v.	AK18 i.v.
	0	0.0918	2.51
	0	0.0882	1.62
		0.0719	1.98
		0.0612	1.45
		0.151	0.658
			1.59
			3.18
Figure 2E	IgG1-MFI of VCT-CreERT2:D1D2flox/flox mice
	PBS i.v.	AK18 i.v. Cre-	AK18 i.v. Cre+
	49.2	1535	786
	51.1	1316	818
		1605	655
		1626	553
		1931	345
		2256	312
		2093	234
		2303	245
		2446
		1968
Figure 2F	% of BECs positive for IgG1
	PBS i.v.	AK18 i.v. Cre-	AK18 i.v. Cre+
	0.05	2.93	0.544
	0.07	1.57	0.84
		1.03	0.1
		1.53	0.1
		2.31
Figure 2G	Ear swelling levels after PMA treatment to the ears
	Cre-	Cre+
	182	250
	161	155
	159	166
	151	164
	219	194
	180
Figure 2H	IgG1-MFI of VCT-CreERT2:D1D2flox/flox mice
	PBS i.v. (NT)	PBS i.v. (PMA)	AK18 i.v. Cre-	AK18 i.v. Cre+
	24	44	2579	2187
			2334	2244
			2169	2237
			2074	2230
			1953	2062
			2705

## Sheet: Figure 3B,C,D,E,F
Figure 3B	A594-MFI (subtracted from the background MFI) of each cell
	Vehicle	Dynasore
	2673.45	919.314
	2173.89	2113.82
	2611.13	1394.9
	1873.86	1699.54
	1883.16	1204.58
	2306.74	1869.79
	2839.81	1053.76
	2111.63	1193.67
	1665.62	1755.45
	3304.82	1468.83
	2352.74
	1487.35
Figure 3C	Number of the meraging dots / each cell
	Caveolin-1	Clathrin
	18	6
	27	6
	14	15
	17	7
	10	13
	9	8
	12	1
	13	8
	25	7
	8	19
Figure 3D	A594-MFI (subtracted from the background MFI) of each cell
	Vehicle	Nystatin
	2094.39	844.41
	2363.78	1066.15
	2134.1	746.392
	1569.69	803.148
	3358.35	603.59
	3396.71	1280.32
	2433.49	717.317
	2136.2	1590.38
	2592.13	1255.01
		316.771
Figure 3E	A594-MFI (subtracted from the background MFI) of each cell
	Non-targeting siRNA	Cav1 siRNA	Cltc siRNA
	2044.56	2878.29	2428.11
	3300.45	2275.99	1691.81
	2032.07	1710.92	2402.06
	3299.59	2919.06	1755.25
	2499.94	1909.7	2978.81
	4413.67	1705.31	1762.94
	5790.07	1916.13	1860.02
	3650.01	2047.79	3524.21
	3355.98	1886.3	2991.24
	2100.67	1590.72	3842.77
	3624.61	2614.56	2528.95
	2476.91	2302.72	4610.37
	4427.77	2099.68	3091.67
	4131.19	2572.71	2420.03
	3809.16	2362.82	2438.45
	3788.78	2537.98	3000.76
	1872.42	2115	2264.21
	1075.41	2406.16	2086.85
	3119.01	1474.35	2268.93
	4199.21	2574.84	2528.82
	2281.52	1508.18	3297.88
	2842.6	1807.68	2946.66
		2215.44	2966.64
			3129.97
			2720.84
number of cells	22	23	25
Figure 3F	IgG1-MFI of Vehicle- v.s. Nystatin-treated mice
	PBS	Vehicle	Nystatin
	44.8	325	119
	40.5	389	125
	48.9	429	109
	45.2	392	29
		412	96.5
		386	94.6
		381	84.1
		489	96.6

## Sheet: Figure 4B, C, D, E, F, G, H, I
Figure 4B	IgG1-MFI in FcgRIIb-/- mice
	WT	FcgRIIb-/-
	533	361
	359	485
	514	480
	301	341
	436	515
	397	600
	384	279
Figure 4C	IgG1-MFI in FcRg-/- mice
	WT	FcRg-/-
	900	1138
	674	787
	914	796
	1040	509
	1072	778
	648	669
Figure 4D	IgG1-MFI in dorsal skin of neonates born from β2m+/- parents
			AK18 i.v. to the mother			PBS i.v. to mother
	genotypes of neonates		β2m+/+	β2m+/-	β2m-/-	WT
			623	416	41.3	50.6
			615	409	29.4	43.7
				396	36	50
				396	46	75
				341		67
Figure 4E	left panel			right panel
	IgG1-MFI (6h after AK18 i.v.)			Serum anti-Dsg3 Ab titer (6h after AK18 i.v.)
	WT	B2mKO		WT	B2mKO
	495	612		27.5526	30.8559
	577	623		30.03	26.2763
	535	903		28.3784	31.9069
	460	607
	627	461
	611	416
Figure 4F	left panel			right panel
	IgG1-MFI (24h after AK18 i.v.)			Serum anti-Dsg3 Ab titer (24h after AK18 i.v.)
	WT	B2mKO		WT	B2mKO
	623	446		49.3461	13.8622
	608	309		50.7411	14.4725
	650	333		42.633	12.7289
	570	260
	626	306
	639	337
Figure 4G	IgG1-MFI in the dorsal skin of neonates born from IVIG or vehicle pretreated mothers.
	AK18 i.v. to mother		PBS i.v. to mother
	PBS	IVIG
	1538	83.6	41.6
	1303	97	62.1
	1229	70.1	43.8
	1489	73	34.5
	1538	61.4
	833	60.4
	1744
Figure 4H	left panel			right panel
	IgG1-MFI (6h after AK18 i.v.)			Serum anti-Dsg3 Ab titer (6h after AK18 i.v.)
	PBS	IVIG		PBS	IVIG
	757	637		31.006	26.4264
	704	723		25.7508	31.0811
	532	985		32.6577	25.4505
	475	934
	885	615
	604	541
	743	519
	721	505
Figure 4I	left panel			right panel
	IgG1-MFI (24h after AK18 i.v.)			Serum anti-Dsg3 Ab titer (24h after AK18 i.v.)
	PBS	IVIG		PBS	IVIG
	1311	735		33.2675	25.765
	836	687		34.3534	21.8164
	862	871		25.2715	18.9536
	1140	587

## Sheet: Figure 5A,B,C,D,E,F,H
Figure 5A	IgG1-MFI in the inflamed ears after various doses of AK18 i.v. (with or without imatinib)
	Pretreatment		Vehicle	Imatinib	Vehicle	Imatinib	Vehicle	Imatinib
	AK18 (μg)	0	5	5	10	10	20	20
		65.5	1171	398	2471	1986	3891	1689
		58.8	1489	485	3135	893	4483	1662
		44.2	1112	818	2892	799	3911	1797
			1070	741	2874	2440	5538	1786
Figure 5B	Ear swelling levels (μm thickness change before and after PMA with/without imatinib pretreatment)
	vehicle	imatinib
	193	180
	137	214
	76	89
	171	110
	69	146
	206	218
	205	86
	205	160
	108	201
	226	205
	174	169
	191	162
Figure 5C	IgG1-MFI after various doses of imatinib
		AK18 i.v. at 100mg/body					PBS
	imatinib (mg)	no imatinib	200	600	2,000	6,000
		1093	1220	681	384	113	79
		1172	1020	726	402	129	70
		1189	1038	950	527	119
		1033	1116	1263	555	135
Figure 5D	IgG1-MFI after various doses of AK18 i.v. (with or without imatinib)
	Pretreatment		Vehicle	Imatinib	Vehicle	Imatinib	Vehicle	Imatinib
	AK18 (mg)	0	50	50	100	100	200	200
		62	389	107	914	103	1473	126
		65	391	84.7	905	86	1494	103
			508	80.1	963	108	1737	98
			481		1148	97	1359
Figure 5E	Serum anti-Dsg3 Ab titer (24h after AK18 i.v.)
	Vehicle	ima
	18.6575	20.5331
	15.3011	18.8549
	16.1895	15.8934
Figure 5F	% of BECs positive for IgG1
	Vehicle	imatinib
	0.382	0.0872
	0.634	0.0887
	0.593	0.131
	0.964	0.24
	0.731	0.122
	0.483	0.123
Figure 5H	% of Macrophages positive for fluorescein
	PBS i.v.	A647-mIgG i.v.		A647-mIgG i.d.
		Vehicle	Imatinib	Vehicle	Imatinib
	0.0874	61.4	30.6	42.4	66.6
	0.0727	44.3	27.9	67.8	64.7
	0.0519	47.9	11.3	63	73.6
	0.0543	52.6	11.5	63.7	81.3
		56.5	30.3	69	71.2
		55.4		68	66.8

## Sheet: Figure 6A,B,C,D,E
Figure 6A	A594-MFI (subtracted from the background MFI) of each cell
	Non-targeting siRNA	CAV1 siRNA	ABL1 siRNA
	3404.99	1274	1770.48
	2380.67	1606.53	1604.3
	3648.78	1572.87	1481.86
	3067.83	2789.68	2040.43
	2744.37	1444.88	2217.67
	3845.83	1396.37	2167.18
	2868.43	1444.83	1806.77
	2972.26	2301.39	1940.68
	4732.2	1804.76	2598.21
	3475.39	1473.63	1780.54
	3092.79	1647.85	1642.11
	1735.92	2167.15	1459.5
	2043.35	1415.54	2515.78
	3425.72	1137.78	2239.82
	2818.47	1228.49	1669.95
	2749.12	1766.93	1203.53
	2082.88	1518.08	1544.71
	2296.52	1645.61	1743.36
	1888.8	1103.64	1777.93
	2921.72	871.305	735.992
	2971.24	1207
	1884.94	810.692
	2088.84
	3779.37
	1873.26
	3291.33
	2244.55
	2278.48
	1970.13
	2360.11
Figure 6B	MFI of FITC-IgG in the lower chamber
		Thrombin
	No Thrombin	Imatinib (mM)
		0	0.1	1	10
	276	2382	1505	825	343
	270	2312	1057	820	281
	293	1716	1045	616	329
Figure 6C	MFI of FITC-IgG in the lower chamber
		Thrombin
	No Thrombin	Asciminib (mM)
		0	0.1	1	10
	0	3944	2763	1978	2319
	85	3358	1899	1903	1910
	0	4014	2365	1486	2224
Figure 6D	MFI of FITC-IgG in the lower chamber
		Thrombin
	No Thrombin	GNF-2 (mM)
	0	0	0.1	1	10	20
	530	1767	1909	868	656	1053
	416	2074	1610	356	1237	852
	470	2651	2327	892	420	544
Figure 6E	IgG1-MFI in AICAR-treated mice
	PBS	AK18 i.v.
			AICAR (mg)
		Veh	10	15
	38	735	326	374
	43.7	713	304	402
	40.9	668	658	462
		601	616	417
		690	506	159
		821	383	168
Figure 6E	IgG1-MFI after AICAR treatment
	AK18
		AICAR (mg)
	PBS	10	15
	735	326	374
	713	304	402
	668	658	462
	601	616	417
	690	506	159
	821	383	168

## Sheet: Figure 7A,D
Figure 7A	Manifestation of hair loss 10 days after intravenous injection of AK23
	The onset day of hair loss was plotted. *1=hair loss +, 0= hair loss-
		The onset day of hairloss >30%	Imatinib	Vehicle
	trial1	10	0			Log-rank (Mantel-Cox) test
	trial1	10	0			Chi square	12.17
	trial1	10	0			df	1
	trial1	4		1		P value	0.0005
	trial1	5		1		P value summary	***
	trial1	5		1		Are the survival curves sig different?	Yes
	trial1	4		1
						Gehan-Breslow-Wilcoxon test
						Chi square	11.15
	trial2	10	0			df	1
	trial2	10	0			P value	0.0008
	trial2	5	1			P value summary	***
	trial2	10	0			Are the survival curves sig different?	Yes
	trial2	6		1
	trial2	5		1		Median survival
	trial2	4		1		imatinib	Undefined
	trial2	5		1		vehicle	5
	trial2	6		1
	trial2	10		0		Hazard Ratio (Mantel-Haenszel)	A/B	B/A
						Ratio (and its reciprocal)	0.1208	8.275
	trial3	8	1			95% CI of ratio	0.03686 to 0.3962	2.524 to 27.13
	trial3	7	1
	trial3	10	0			Hazard Ratio (logrank)	A/B	B/A
	trial3	5		1		Ratio (and its reciprocal)	0.1782	5.613
	trial3	6		1		95% CI of ratio	0.04329 to 0.3374	2.964 to 23.10
	trial3	7		1
Figure 7D	Day course of serum anti-Dsg3 titer in vehicle v.s. imatinib group
		Vehicle				Imatinib
	day0	57.5532	53.8298	60	55.5319	57.766	58.7234	59.1489	61.0638
	day1	19.0425	22.6596	18.5106	18.4043	17.5532	18.2979	19.8936	25.3192
	day2	13.0851	14.0426	14.5745	11.9149	12.766	9.3617	12.234	17.0213
	day3	10.2128	8.93617	10.8511	8.40425	8.29787	6.38298	9.89362	10
	day5	2.44681	0.744681	1.06383		2.02128	1.38298	2.23404

## Sheet: Supplemental Figure 3A
Figure S3A	Expression of caveolin-1 mRNA(relative to gapdh)
	non-targeting siRNA	cav1-siRNA	cltc-siRNA	abl1-siRNA
	0.00581905	0.000584706	0.00680118	0.00600342
	0.00654677	0.000690534	0.00721392	0.00577886
	0.00558201	0.000829771	0.00533609	0.00567958
	Expression of clathrin mRNA(relative to gapdh)
	non-targeting siRNA	cav1-siRNA	cltc-siRNA	abl1-siRNA
	0.0953912	0.0880825	0.0136496	0.110338
	0.10118	0.0957224	0.0136496	0.107693
	0.111105	0.105843	0.0148335	0.109956
	Expression of Abl1 mRNA(relative to gapdh)
	non-targeting siRNA	cav1-siRNA	abl1-siRNA	cltc-siRNA
	0.0145282	0.0168629	0.0041577	0.0177628
	0.0157883	0.0156792	0.00365731	0.0183255
	0.0165733	0.0179484	0.00319493	0.0186459

## Sheet: Supplemenatl Figure 4B,E
Figure S4B	IgG1-MFI in PBS- or APA5-treated mice
	PBS	APA5
	866	663
	581	616
	913	788
	785	823
	760	924
	714	805
Figure S4E	IgG1-MFI in WT or Mas-TRECK mice
	WT	Mas-TRECK
	583	669
	686	947
	805	931
	980	909
	931	937
	707	912

## Sheet: Supplemental Figure 5B
Figure S5B	% of macrophages positive for fluorescein
	PBS i.v.	FITC-Dextran i.v. + veh	FITC-Dextran i.v. imatinib
	0.278	84.8	90.1
	0.286	87.6	83.4
	0.291	87.3	85
	0.287	84.7	79.9
		85.4	85.9
		84.9	89
			87.1
